# Supplementary material for: Ecdysteroid Biosynthesis Halloween Gene Spook Plays an Important Role in the Oviposition Process of Spider Mite, Tetranychus urticae
Source: Int J Mol Sci. 2023 Sep 30;24(19):14797. doi: 10.3390/ijms241914797 (PMC10573261; doi:10.3390/ijms241914797)
Supplement: Supplementary file 1 [file ijms-24-14797-s001.zip]

Archive with 1 entries (1 files):
- ijms-2595460-supplementary.pdf
